# Supplementary material for: Awareness of Stroke Symptoms, Risk Factors, and Utilization of Neuroradiology Services Among the General Public in Saudi Arabia
Source: Healthcare (Basel). 2026 May 20;14(10):1410. doi: 10.3390/healthcare14101410 (PMC13205632; doi:10.3390/healthcare14101410)
Supplement: Supplementary file 1 [file healthcare-14-01410-s001.zip]

Archive with 1 entries (1 files):
- healthcare-4265443-supplementary.pdf
